# Supplementary material for: Extraction of Polyphenols from Slovenian Hop (Humulus lupulus L.) Aurora Variety Using Deep Eutectic Solvents: Choice of the Extraction Method vs. Structure of the Solvent
Source: Plants (Basel). 2023 Aug 8;12(16):2890. doi: 10.3390/plants12162890 (PMC10459876; doi:10.3390/plants12162890)
Supplement: Supplementary file 1 [file plants-12-02890-s001.zip]

Archive with 1 entries (1 files):
- plants-2461173-supplementary.pdf
